# Supplementary material for: Osteosarcoma-Derived Extracellular Vesicles Induce Lung Fibroblast Reprogramming
Source: Int J Mol Sci. 2020 Jul 30;21(15):5451. doi: 10.3390/ijms21155451 (PMC7432951; doi:10.3390/ijms21155451)
Supplement: Supplementary file 1 [file ijms-21-05451-s001.zip]

Archive with 3 entries (2 files):
- ijms-878431supplementary/
- ijms-878431supplementary/Supplementary Figures and Figure Legends - Revision.docx
- ijms-878431supplementary/Supplementary Tables.docx
